# Supplementary material for: Loop-Mediated Isothermal Amplification Allows Rapid, Simple and Accurate Molecular Diagnosis of Human Cutaneous and Visceral Leishmaniasis Caused by Leishmania infantum When Compared to PCR
Source: Microorganisms. 2021 Mar 16;9(3):610. doi: 10.3390/microorganisms9030610 (PMC7999953; doi:10.3390/microorganisms9030610)
Supplement: Supplementary file 1 [file microorganisms-09-00610-s001.zip]

Archive with 1 entries (1 files):
- microorganisms-1143587-supplementary.pptx
